# Supplementary material for: In Vitro Antiviral Activity of the Fungal Metabolite 6-Pentyl-α-Pyrone Against Bovine Coronavirus: A Translational Study to SARS-CoV-2
Source: Vet Sci. 2025 Jul 2;12(7):634. doi: 10.3390/vetsci12070634 (PMC12298981; doi:10.3390/vetsci12070634)
Supplement: Supplementary file 1 [file vetsci-12-00634-s001.zip]

Archive with 1 entries (1 files):
- vetsci-3686904-supplementary.pdf
